# Supplementary material for: Unveiling Pulmonaria rubra Schott: Phytochemical Characterisation and Evaluation of Its Neuroprotective Potential
Source: Int J Mol Sci. 2026 Jul 8;27(14):6122. doi: 10.3390/ijms27146122 (PMC13409941; doi:10.3390/ijms27146122)
Supplement: Supplementary file 1 [file ijms-27-06122-s001.zip]

Archive with 1 entries (1 files):
- ijms-4395560-supplementary.pdf
